# Supplementary material for: Single-tube two-step RPA-CRISPR/Cas12b platform for detection of Pseudomonas aeruginosa
Source: PLoS One. 2026 Mar 18;21(3):e0340856. doi: 10.1371/journal.pone.0340856 (PMC12998861; doi:10.1371/journal.pone.0340856)
Supplement: S1 Raw Date — Supporting information-Raw Date. (XLSX) [file pone.0340856.s001.xlsx]

## Sheet: S Figure 1a
Times(s)	F1-R1	F2-R1	F3-R1	F4-R1	F1-R1 NTC	F2-R1 NTC	F3-R1 NTC	F4-R1 NTC
60.311	-135.875	-333	-456.875	-512	-102.75	-81	-127.875	-122.25
75.31	-118.875	-254	-348.875	-334	-79.75	-26	-82.875	-80.25
90.311	-78.875	-155	-264.875	-131	-28.75	29	-45.875	-65.25
105.311	-45.875	-102	-102.875	75	-23.75	1	-6.875	-11.25
120.311	12.125	12	52.125	140	9.25	4	18.125	20.75
135.311	62.125	140	195.125	207	38.25	22	55.125	28.75
150.312	133.125	256	370.125	257	84.25	5	73.125	108.75
165.311	172.125	436	556.125	298	103.25	46	117.125	120.75
180.313	239.125	603	755.125	392	150.25	38	136.125	132.75
195.311	272.125	777	982.125	442	189.25	33	174.125	172.75
210.31	351.125	984	1213.12	544	234.25	18	193.125	206.75
225.311	399.125	1194	1476.13	617	267.25	17	251.125	252.75
240.311	491.125	1374	1730.13	679	286.25	29	286.125	300.75
255.311	577.125	1632	2028.13	783	329.25	42	300.125	306.75
270.311	674.125	1857	2308.13	869	358.25	30	342.125	329.75
285.31	739.125	2118	2612.13	933	379.25	49	410.125	403.75
300.311	847.125	2363	2949.13	1049	431.25	47	444.125	394.75
315.311	931.125	2644	3314.13	1188	455.25	66	503.125	437.75
330.311	1041.13	2909	3646.13	1281	510.25	33	508.125	496.75
345.31	1172.12	3226	3989.13	1385	538.25	31	569.125	520.75
360.311	1271.12	3535	4358.13	1516	571.25	53	617.125	544.75
375.311	1406.12	3827	4743.12	1630	592.25	32	676.125	575.75
390.311	1507.12	4180	5122.13	1761	615.25	41	770.125	583.75
405.311	1638.13	4481	5522.12	1939	678.25	39	783.125	645.75
420.312	1765.12	4839	5939.12	2064	686.25	38	857.125	676.75
435.311	1929.13	5230	6372.13	2214	774.25	33	918.125	729.75
450.311	2062.12	5598	6784.12	2383	812.25	66	973.125	751.75
465.311	2200.12	5984	7233.12	2543	849.25	49	1063.13	811.75
480.31	2371.12	6357	7715.12	2724	883.25	63	1094.13	820.75
495.311	2508.13	6819	8157.13	2905	903.25	60	1193.13	857.75
510.311	2675.12	7192	8616.13	3058	957.25	38	1241.12	908.75
525.311	2849.12	7595	9131.13	3235	987.25	53	1345.13	920.75
540.311	3004.13	8056	9598.12	3449	1034.25	21	1407.12	959.75
555.312	3188.12	8517	10104.1	3624	1064.25	48	1503.13	983.75
570.311	3372.12	8976	10598.1	3861	1114.25	57	1596.13	1012.75
585.311	3574.13	9453	11124.1	4039	1177.25	63	1688.13	1087.75
600.311	3741.13	9912	11649.1	4280	1224.25	68	1775.12	1126.75
615.31	3940.12	10376	12193.1	4498	1255.25	60	1891.12	1123.75
630.311	4137.13	10893	12694.1	4712	1252.25	58	1963.13	1170.75
645.311	4352.12	11429	13250.1	4965	1321.25	84	2093.13	1219.75
660.311	4570.13	11919	13800.1	5185	1372.25	64	2195.13	1232.75
675.311	4774.13	12425	14374.1	5437	1420.25	61	2276.12	1280.75
690.311	4981.12	12975	14930.1	5693	1445.25	50	2398.12	1314.75
705.312	5207.12	13538	15540.1	5938	1498.25	71	2528.13	1356.75
720.311	5400.13	14061	16137.1	6199	1550.25	64	2639.12	1394.75
735.311	5650.13	14656	16709.1	6466	1574.25	85	2754.13	1420.75
750.31	5903.13	15218	17285.1	6741	1616.25	84	2892.12	1468.75
765.311	6126.12	15816	17875.1	7005	1646.25	85	3019.12	1518.75
780.311	6374.13	16406	18530.1	7299	1720.25	80	3141.12	1542.75
795.311	6601.12	16990	19110.1	7610	1733.25	44	3255.13	1581.75
810.311	6856.12	17596	19757.1	7921	1799.25	86	3381.12	1612.75
825.311	7148.12	18204	20392.1	8185	1811.25	90	3521.13	1658.75
840.311	7404.13	18839	21023.1	8504	1879.25	90	3698.13	1699.75
855.311	7688.13	19499	21671.1	8792	1939.25	107	3807.13	1743.75
870.311	7910.13	20122	22305.1	9126	1964.25	83	3974.12	1773.75
885.31	8186.13	20777	22965.1	9451	1997.25	115	4117.13	1797.75
900.311	8441.12	21425	23644.1	9771	2032.25	88	4268.13	1870.75
915.311	8726.12	22078	24266.1	10114	2084.25	111	4433.13	1873.75
930.311	9064.13	22784	24939.1	10462	2073.25	103	4586.12	1926.75
945.31	9310.13	23439	25605.1	10771	2151.25	123	4717.12	1979.75
960.311	9601.12	24198	26291.1	11139	2207.25	95	4897.12	2011.75
975.311	9922.12	24881	27010.1	11513	2263.25	121	5039.12	2038.75
990.311	10210.1	25593	27648.1	11896	2295.25	118	5205.13	2107.75
1005.31	10515.1	26255	28338.1	12242	2334.25	113	5388.12	2126.75
1020.31	10856.1	27015	29050.1	12611	2375.25	101	5566.12	2173.75
1035.31	11116.1	27742	29760.1	13021	2438.25	133	5739.13	2229.75
1050.31	11467.1	28493	30490.1	13369	2469.25	124	5916.12	2257.75
1065.31	11792.1	29242	31178.1	13764	2496.25	121	6104.13	2294.75
1080.31	12100.1	29990	31880.1	14140	2563.25	163	6298.12	2334.75
1095.31	12414.1	30717	32622.1	14523	2577.25	133	6472.12	2361.75
1110.31	12764.1	31468	33338.1	14911	2656.25	143	6681.13	2420.75
1125.31	13096.1	32273	34052.1	15334	2680.25	175	6849.12	2435.75
1140.31	13438.1	33055	34792.1	15745	2723.25	142	7025.13	2475.75
1155.31	13810.1	33849	35533.1	16129	2783.25	166	7259.12	2517.75
1170.31	14118.1	34611	36274.1	16598	2818.25	178	7447.12	2528.75
1185.31	14485.1	35443	37017.1	17006	2860.25	174	7653.13	2609.75
1200.31	14840.1	36243	37757.1	17450	2931.25	158	7834.13	2623.75
1215.31	15162.1	37057	38537.1	17887	2959.25	181	8040.12	2662.75
1230.31	15573.1	37854	39267.1	18321	3007.25	168	8286.13	2718.75
1245.31	15906.1	38702	40030.1	18752	3034.25	203	8493.12	2703.75
1260.31	16313.1	39547	40783.1	19216	3094.25	179	8705.12	2731.75
1275.31	16672.1	40402	41580.1	19709	3113.25	186	8921.13	2811.75
1290.31	17081.1	41249	42377.1	20149	3171.25	180	9145.13	2808.75
1305.31	17448.1	42082	43105.1	20606	3199.25	169	9342.12	2849.75
1320.31	17830.1	42939	43902.1	21089	3269.25	209	9591.12	2902.75
1335.31	18218.1	43813	44685.1	21555	3317.25	222	9827.12	2933.75
1350.31	18616.1	44710	45456.1	22034	3356.25	226	10055.1	2984.75
1365.31	19030.1	45559	46256.1	22533	3383.25	218	10254.1	2995.75
1380.31	19424.1	46473	47071.1	23050	3434.25	202	10481.1	3044.75
1395.31	19836.1	47373	47875.1	23556	3464.25	201	10728.1	3049.75
1410.31	20240.1	48267	48669.1	24013	3539.25	224	10958.1	3106.75
1425.31	20651.1	49170	49446.1	24524	3567.25	236	11226.1	3126.75
1440.31	21045.1	50106	50267.1	25065	3605.25	260	11481.1	3146.75
1455.31	21484.1	51049	51090.1	25556	3650.25	267	11696.1	3199.75
1470.31	21890.1	51940	51913.1	26102	3718.25	231	11944.1	3224.75
1485.31	22340.1	52887	52712.1	26636	3776.25	238	12246.1	3233.75
1500.31	22747.1	53855	53530.1	27162	3801.25	235	12462.1	3291.75
1515.31	23180.1	54785	54324.1	27694	3830.25	261	12753.1	3298.75
1530.31	23632.1	55725	55185.1	28248	3892.25	283	13000.1	3314.75
1545.31	24031.1	56687	56041.1	28777	3942.25	254	13271.1	3342.75
1560.31	24505.1	57638	56840.1	29348	3987.25	305	13535.1	3396.75
1575.31	24959.1	58618	57698.1	29866	4014.25	269	13773.1	3437.75
1590.31	25412.1	59564	58495.1	30424	4066.25	284	14067.1	3474.75
1605.31	25882.1	60572	59327.1	30976	4139.25	270	14301.1	3487.75
1620.31	26286.1	61566	60176.1	31543	4145.25	273	14576.1	3526.75
1635.31	26793.1	62549	61025.1	32139	4215.25	294	14865.1	3575.75
1650.31	27232.1	63573	61887.1	32687	4270.25	301	15123.1	3595.75
1665.31	27706.1	64557	62746.1	33279	4279.25	307	15452.1	3613.75
1680.31	28169.1	65575	63600.1	33876	4343.25	277	15678.1	3643.75
1695.31	28658.1	66614	64441.1	34441	4383.25	314	15988.1	3684.75
1710.31	29144.1	67614	65284.1	35048	4456.25	324	16266.1	3720.75
1725.31	29592.1	68648	66145.1	35651	4511.25	320	16594.1	3745.75
1740.31	30077.1	69647	67019.1	36253	4567.25	338	16857.1	3761.75
1755.31	30575.1	70698	67878.1	36840	4592.25	377	17128.1	3772.75
1770.31	31073.1	71758	68769.1	37460	4617.25	378	17438.1	3839.75
1785.31	31553.1	72795	69617.1	38080	4682.25	356	17729.1	3881.75
1800.31	32050.1	73849	70505.1	38679	4718.25	378	18043.1	3872.75
1815.31	32572.1	74899	71337.1	39329	4760.25	347	18349.1	3897.75
1830.31	33057.1	75991	72265.1	39973	4832.25	342	18668.1	3929.75
1845.31	33551.1	77052	73147.1	40595	4870.25	348	18964.1	3993.75
1860.31	34042.1	78109	74024.1	41198	4902.25	365	19265.1	3984.75
1875.31	34580.1	79183	74923.1	41825	4955.25	386	19563.1	4037.75
1890.31	35106.1	80319	75792.1	42476	5015.25	395	19874.1	4064.75
1905.31	35616.1	81384	76684.1	43153	5087.25	394	20201.1	4116.75
1920.31	36138.1	82467	77560.1	43762	5123.25	410	20516.1	4111.75
1935.31	36616.1	83581	78469.1	44420	5163.25	390	20822.1	4142.75
1950.31	37147.1	84713	79350.1	45079	5206.25	391	21160.1	4180.75
1965.31	37699.1	85811	80259.1	45754	5270.25	408	21459.1	4191.75
1980.31	38220.1	86932	81190.1	46408	5297.25	423	21803.1	4226.75
1995.31	38729.1	88065	82076.1	47103	5379.25	433	22158.1	4271.75
2010.31	39295.1	89200	82989.1	47739	5385.25	427	22473.1	4291.75
2025.31	39835.1	90340	83882.1	48459	5443.25	442	22802.1	4284.75
2040.31	40378.1	91506	84792.1	49121	5516.25	416	23146.1	4342.75
2055.31	40899.1	92632	85729.1	49822	5541.25	458	23464.1	4397.75
2070.31	41477.1	93780	86631.1	50490	5630.25	457	23793.1	4385.75
2085.31	42009.1	94935	87552.1	51151	5636.25	456	24155.1	4417.75
2100.31	42583.1	96119	88478.1	51845	5724.25	488	24477.1	4451.75
2115.31	43109.1	97274	89400.1	52489	5773.25	464	24813.1	4487.75
2130.31	43659.1	98438	90312.1	53212	5834.25	460	25201.1	4499.75
2145.31	44248.1	99595	91206.1	53883	5851.25	477	25518.1	4538.75
2160.31	44767.1	100807	92129.1	54588	5918.25	472	25852.1	4557.75
2175.31	45370.1	101958	93096.1	55322	5952.25	512	26216.1	4596.75
2190.31	45935.1	103195	94005.1	56033	6000.25	499	26544.1	4616.75
2205.31	46504.1	104406	94949.1	56792	6065.25	517	26915.1	4636.75
2220.31	47066.1	105570	95890.1	57584	6110.25	520	27303.1	4717.75
2235.31	47626.1	106797	96814.1	58308	6161.25	525	27629.1	4737.75
2250.31	48197.1	107986	97746.1	59049	6196.25	552	27995.1	4751.75
2265.31	48787.1	109238	98701.1	59802	6273.25	546	28375.1	4777.75
2280.31	49351.1	110397	99625.1	60533	6293.25	528	28739.1	4827.75
2295.31	49960.1	111663	100608	61297	6373.25	579	29130.1	4857.75
2310.31	50552.1	112877	101526	61980	6412.25	576	29500.1	4875.75
2325.31	51100.1	114121	102470	62751	6479.25	575	29830.1	4901.75
2340.31	51684.1	115333	103443	63480	6512.25	604	30233.1	4957.75
2355.31	52305.1	116601	104393	64207	6583.25	613	30597.1	4954.75
2370.31	52885.1	117850	105324	64972	6607.25	595	30948.1	4952.75
2385.31	53500.1	119074	106294	65768	6682.25	615	31350.1	5035.75
2400.31	54103.1	120367	107236	66529	6719.25	629	31701.1	5033.75
2415.31	54692.1	121586	108173	67284	6773.25	599	32107.1	5078.75
2430.31	55309.1	122880	109184	68050	6823.25	611	32505.1	5107.75
2445.31	55882.1	124148	110133	68848	6887.25	603	32895.1	5100.75
2460.31	56520.1	125431	111113	69607	6955.25	617	33272.1	5142.75
2475.31	57104.1	126711	112019	70383	6998.25	641	33628.1	5185.75
2490.31	57739.1	127974	113027	71176	7044.25	650	34060.1	5205.75
2505.31	58348.1	129295	113985	71969	7112.25	643	34443.1	5224.75
2520.31	58946.1	130544	114937	72737	7197.25	678	34837.1	5304.75
2535.31	59571.1	131862	115914	73545	7191.25	682	35229.1	5319.75
2550.31	60203.1	133155	116930	74340	7273.25	662	35642.1	5305.75
2565.31	60822.1	134467	117873	75140	7325.25	705	36031.1	5355.75
2580.31	61445.1	135799	118845	75922	7383.25	686	36458.1	5372.75
2595.31	62046.1	137071	119833	76736	7427.25	708	36871.1	5428.75
2610.31	62698.1	138385	120802	77565	7495.25	698	37239.1	5466.75
2625.31	63333.1	139738	121801	78380	7534.25	719	37680.1	5487.75
2640.31	63945.1	141054	122775	79169	7580.25	726	38067.1	5513.75
2655.31	64598.1	142378	123754	79979	7657.25	752	38496.1	5517.75
2670.31	65240.1	143732	124729	80824	7707.25	747	38897.1	5575.75
2685.31	65846.1	145035	125699	81652	7738.25	735	39299.1	5582.75
2700.31	66508.1	146393	126716	82434	7811.25	738	39737.1	5613.75
2715.31	67134.1	147742	127705	83272	7885.25	750	40119.1	5615.75
2730.31	67812.1	149111	128718	84118	7921.25	781	40584.1	5666.75
2745.31	68420.1	150453	129663	84959	7989.25	748	40972.1	5687.75
2760.31	69066.1	151801	130680	85751	8045.25	782	41421.1	5742.75
2775.31	69707.1	153194	131648	86618	8086.25	740	41829.1	5743.75
2790.31	70361.1	154549	132671	87460	8166.25	781	42269.1	5786.75
2805.31	71031.1	155908	133675	88340	8191.25	801	42681.1	5807.75
2820.31	71660.1	157327	134684	89172	8287.25	762	43088.1	5832.75
2835.31	72345.1	158666	135680	90008	8321.25	831	43566.1	5860.75
2850.31	72990.1	160063	136636	90833	8388.25	842	43998.1	5890.75
2865.31	73629.1	161467	137669	91718	8424.25	828	44435.1	5950.75
2880.31	74310.1	162868	138680	92576	8528.25	834	44838.1	5956.75
2895.31	74976.1	164230	139668	93408	8566.25	850	45316.1	5970.75
2910.31	75632.1	165619	140667	94277	8606.25	844	45725.1	5970.75
2925.31	76318.1	167072	141678	95180	8674.25	838	46196.1	6008.75
2940.31	76951.1	168458	142705	95996	8732.25	857	46628.1	6054.75
2955.31	77624.1	169890	143748	96860	8812.25	918	47096.1	6051.75
2970.31	78311.1	171315	144728	97743	8895.25	875	47537.1	6091.75
2985.31	78968.1	172733	145745	98617	8922.25	847	47995.1	6115.75
3000.31	79635.1	174139	146787	99509	8963.25	851	48425.1	6150.75
3015.31	80317.1	175563	147788	100367	9021.25	856	48864.1	6168.75
3030.31	80990.1	177007	148800	101248	9113.25	891	49318.1	6229.75
3045.31	81687.1	178455	149815	102147	9154.25	891	49768.1	6211.75
3060.31	82357.1	179859	150814	103032	9211.25	926	50232.1	6259.75
3075.31	83025.1	181351	151843	103899	9279.25	892	50670.1	6277.75
3090.31	83710.1	182756	152839	104805	9338.25	933	51159.1	6310.75
3105.31	84397.1	184246	153882	105681	9388.25	948	51600.1	6344.75
3120.31	85088.1	185643	154897	106579	9490.25	957	52082.1	6365.75
3135.31	85804.1	187132	155952	107479	9526.25	966	52542.1	6427.75
3150.31	86459.1	188602	156968	108380	9561.25	977	53060.1	6411.75
3165.31	87169.1	190068	157963	109246	9659.25	980	53466.1	6455.75
3180.31	87832.1	191534	159025	110164	9712.25	975	53960.1	6485.75
3195.31	88554.1	192973	160020	111085	9774.25	981	54384.1	6528.75
3210.31	89243.1	194462	161077	111963	9836.25	960	54899.1	6518.75
3225.31	89935.1	195958	162078	112892	9902.25	993	55345.1	6568.75
3240.31	90625.1	197447	163162	113791	9965.25	1036	55819.1	6588.75
3255.31	91319.1	198931	164186	114720	10042.3	982	56317.1	6636.75
3270.31	92039.1	200435	165214	115589	10088.2	1031	56785.1	6626.75
3285.31	92718.1	201915	166249	116532	10158.3	1035	57263.1	6653.75
3300.31	93449.1	203427	167298	117430	10227.2	1059	57768.1	6697.75
3315.31	94153.1	204927	168296	118354	10274.2	1050	58240.1	6733.75
3330.31	94863.1	206421	169329	119293	10334.2	1066	58700.1	6710.75
3345.31	95537.1	207921	170414	120179	10377.2	1066	59204.1	6760.75
3360.31	96249.1	209449	171436	121170	10460.2	1061	59701.1	6812.75
3375.31	96954.1	210947	172480	122067	10540.2	1050	60186.1	6819.75
3390.31	97645.1	212474	173547	122986	10604.2	1100	60645.1	6866.75
3405.31	98368.1	214019	174570	123910	10658.2	1114	61165.1	6877.75
3420.31	99111.1	215524	175592	124845	10744.2	1094	61657.1	6932.75
3435.31	99821.1	217068	176654	125776	10788.2	1136	62122.1	6943.75
3450.31	100548	218577	177701	126729	10860.2	1096	62628.1	6943.75
3465.31	101245	220116	178770	127629	10944.2	1102	63149.1	6981.75
3480.31	101960	221682	179794	128571	10999.2	1113	63630.1	7009.75
3495.31	102668	223187	180843	129507	11075.2	1138	64134.1	7084.75
3510.31	103417	224769	181879	130480	11131.2	1179	64650.1	7066.75
3525.31	104111	226294	182952	131398	11225.2	1129	65151.1	7083.75
3540.31	104828	227845	184011	132305	11260.2	1171	65637.1	7107.75
3555.31	105554	229429	185090	133250	11309.2	1171	66146.1	7139.75
3570.31	106274	230979	186109	134208	11419.2	1158	66652.1	7171.75
3585.31	107017	232511	187173	135159	11455.2	1183	67163.1	7186.75
3600.31	107731	234108	188235	136105	11542.2	1201	67642.1	7220.75

## Sheet: S Figure 1b
		F1-R1			F1-R1 NTC			F2-R1			F2-R1 NTC			F3-R1			F3-R1 NTC			F4-R1			F4-R1 NTC
Fluorescence(a.u)		96412	124011	102770	11805.1	10658.4	12163.1	228512	245277	228535	1055	1149	1399	186562	202824	175319	66955.3	75123.5	60847.5	147533	124892	135891	7628.75	6910.75	7122.75

## Sheet: S Figure 1c
Times(s)	1.25µM	2.5µM	5µM	10µM	NTC
60.311	-603	-566	-500	-572	-141.625
75.311	-468	400	-100	500	-101.625
90.312	-348	1900	1950	2000	-73.625
105.311	-165	3300	3400	3500	-33.625
120.311	-10	4700	4800	5000	28.375
135.311	235	6000	6300	6500	67.375
150.31	508	7300	7700	8500	109.375
165.311	814	8700	9000	10000	145.375
180.311	1108	10000	10400	11500	190.375
195.312	1496	11200	11750	13000	233.375
210.311	1876	12767	13300	14444	269.375
225.31	2313	13354	14000	15366	315.375
240.311	2776	13964	14500	16348	335.375
255.311	3239	14616	15200	17409	400.375
270.311	3739	15299	15850	18533	417.375
285.31	4285	16026	16569	19696	470.375
300.311	4824	16772	17257	20968	517.375
315.311	5389	17592	18392	22233	576.375
330.311	5968	18377	19137	23543	636.375
345.311	6606	19238	20108	24918	632.375
360.312	7227	20090	21023	26356	703.375
375.311	7861	21001	22036	27795	723.375
390.311	8552	21933	22843	29301	750.375
405.311	9259	22879	23815	30859	789.375
420.31	9927	23821	24905	32424	834.375
435.311	10650	24814	25893	34062	909.375
450.311	11374	25838	27091	35718	947.375
465.311	12148	26848	28294	37417	967.375
480.311	12903	27923	29317	39141	1014.38
495.311	13658	28954	30056	40896	1032.37
510.311	14455	30071	31053	42695	1081.38
525.311	15241	31170	31920	44526	1120.38
540.311	16052	32265	32577.6	46359	1175.37
555.31	16900	33406	34308.6	48247	1221.37
570.311	17705	34527	35996.6	50163	1276.38
585.311	18547	35709	37729.6	52107	1305.37
600.311	19414	36888	39510.6	54076	1350.38
615.311	20253	38075	41284.6	56066	1386.37
630.311	21119	39265	43135.6	58111	1429.38
645.311	21972	40498	44951.6	60148	1471.37
660.311	22873	41701	46788.6	62203	1499.37
675.311	23765	42936	48668.6	64327	1557.37
690.31	24630	44167	50586.6	66447	1610.38
705.311	25561	45401	52518.6	68590	1629.37
720.311	26465	46668	54452.6	70784	1683.37
735.311	27367	47922	56432.6	72971	1725.38
750.31	28252	49209	58415.6	75161	1772.38
765.311	29175	50498	60412.6	77396	1823.37
780.311	30107	51771	62419.6	79641	1828.38
795.311	31026	53126	64518.6	81912	1901.38
810.311	31936	54415	66367	84212	1936.38
825.312	32868	55764	68168	86523	1984.38
840.311	33787	57092	70026	88879	2032.38
855.311	34697	58399	71888	91242	2074.37
870.311	35655	59748	73733	93611	2123.37
885.31	36535	61068	75617	95986	2171.38
900.311	37525	62447	77519	98423	2206.37
915.311	38404	63815	79417	100790	2235.38
930.311	39320	65144	81366	103281	2279.37
945.311	40248	66518	83327	105730	2329.38
960.311	41205	67878	85288	108192	2398.38
975.311	42086	69249	87264	110670	2407.38
990.311	43022	70622	89246	113163	2438.37
1005.31	43933	71997	91286	115713	2499.38
1020.31	44883	73394	93302	118273	2548.37
1035.31	45786	74789	95321	120758	2586.37
1050.31	46697	76157	97355	123345	2616.37
1065.31	47595	77585	99427	125904	2674.38
1080.31	48494	78958	101501	128489	2731.37
1095.31	49414	80370	103585	131069	2738.37
1110.31	50318	81770	105677	133671	2788.37
1125.31	51201	83167	107818	136295	2844.37
1140.31	52081	84577	109959	138946	2878.37
1155.31	53005	86006	112053	141553	2919.37
1170.31	53857	87425	114171	144221	2934.38
1185.31	54764	88869	116359	146876	3013.38
1200.31	55642	90278	118509	149535	3029.37
1215.31	56528	91668	120685	152206	3079.38
1230.31	57399	93021	122732	154823	3101.38
1245.31	58258	94445	124970	157522	3146.37
1260.31	59138	95891	127163	160212	3199.37
1275.31	60004	97316	129389	162890	3211.37
1290.31	60866	98761	131614	165627	3266.38
1305.31	61701	100183	133848	168384	3302.38
1320.31	62571	101605	136051	171073	3295.38
1335.31	63431	103036	138315	173784	3352.38
1350.31	64256	104484	140533	176516	3375.38
1365.31	65116	105885	142785	179250	3395.38
1380.31	65946	107330	145110	182009	3472.38
1395.31	66811	108796	147369	184734	3510.37
1410.31	67578	110229	149685	187451	3528.37
1425.31	68435	111657	151941	190236	3577.38
1440.31	69268	113100	154234	193018	3619.37
1455.31	70096	114529	156563	195725	3661.38
1470.31	70920	115967	158871	198466	3680.37
1485.31	71683	117432	161226	201193	3682.37
1500.31	72506	118826	163518	203953	3736.38
1515.31	73333	120269	165831	206708	3791.37
1530.31	74120	121721	168151	209477	3810.38
1545.31	74922	123147	170513	212199	3875.37
1560.31	75734	124571	172871	214944	3892.37
1575.31	76518	126004	175226	217709	3919.37
1590.31	77339	127432	177564	220447	3957.38
1605.31	78123	128884	179921	223222	3970.38
1620.31	78886	130304	182289	225968	4052.38
1635.31	79682	131739	184637	228654	4086.38
1650.31	80469	133165	186982	231386	4096.37
1665.31	81258	134589	189375	234121	4154.38
1680.31	81983	136015	191741	236844	4189.37
1695.31	82740	137438	194117	239552	4215.37
1710.31	83524	138872	196461	242218	4254.37
1725.31	84274	140306	198867	244963	4288.38
1740.31	85027	141698	201231	247621	4310.37
1755.31	85769	143145	203624	250328	4363.38
1770.31	86510	144567	205992	253011	4396.38
1785.31	87294	145956	208397	255674	4435.37
1800.31	88014	147382	210756	258345	4461.38
1815.31	88745	148822	213164	261007	4478.37
1830.31	89474	150214	215529	263674	4545.38
1845.31	90212	151624	217891	266284	4545.38
1860.31	90934	153037	220279	268916	4582.38
1875.31	91674	154451	222670	271588	4615.38
1890.31	92358	155869	224995	274146	4659.38
1905.31	93108	157267	227417	276730	4682.37
1920.31	93830	158684	229806	279352	4727.38
1935.31	94525	160072	232187	281868	4742.37
1950.31	95241	161487	234514	284448	4770.38
1965.31	95957	162903	236863	287013	4835.37
1980.31	96606	164273	239235	289538	4872.38
1995.31	97337	165656	241629	292023	4907.37
2010.31	98006	167064	244026	294615	4927.38
2025.31	98679	168417	246290	297060	4986.38
2040.31	99380	169817	248678	299537	4981.37
2055.31	100100	171216	251052	302011	5023.38
2070.31	100791	172571	253377	304476	5042.38
2085.31	101439	173954	255776	306880	5092.37
2100.31	102135	175372	258099	309311	5125.38
2115.31	102816	176746	260414	311682	5151.37
2130.31	103453	178101	262716	314041	5179.37
2145.31	104119	179483	265026	316374	5197.37
2160.31	104810	180833	267371	318733	5264.38
2175.31	105471	182238	269644	321089	5255.37
2190.31	106109	183550	271966	323375	5301.37
2205.31	106787	184938	274236	325674	5339.38
2220.31	107457	186280	276542	327981	5362.37
2235.31	108080	187676	278839	330235	5385.38
2250.31	108748	189018	281100	332411	5407.37
2265.31	109355	190382	283334	334652	5466.37
2280.31	110034	191696	285642	336815	5466.37
2295.31	110655	193086	287947	339076	5519.37
2310.31	111277	194450	290168	341194	5544.37
2325.31	111936	195798	292412	343350	5591.37
2340.31	112565	197111	294628	345436	5613.37
2355.31	113177	198474	296867	347524	5651.37
2370.31	113818	199779	299068	349572	5669.37
2385.31	114461	201115	301290	351539	5713.37
2400.31	115050	202456	303421	353626	5762.37
2415.31	115678	203789	305622	355636	5783.37
2430.31	116293	205148	307862	357541	5809.38
2445.31	116898	206476	309992	359596	5808.37
2460.31	117485	207763	312141	361481	5872.38
2475.31	118118	209080	314289	363412	5895.37
2490.31	118733	210422	316467	365361	5935.37
2505.31	119320	211727	318553	367201	5935.37
2520.31	119942	213050	320692	369052	5987.37
2535.31	120527	214337	322782	370861	5992.37
2550.31	121099	215645	324881	372698	6031.37
2565.31	121751	216939	326990	374465	6054.37
2580.31	122336	218240	329022	376250	6115.38
2595.31	122922	219529	331150	377951	6160.38
2610.31	123505	220779	333140	379729	6169.37
2625.31	124103	222122	335180	381402	6175.37
2640.31	124659	223398	337193	383086	6225.38
2655.31	125252	224678	339167	384721	6261.37
2670.31	125865	225903	341214	386367	6299.38
2685.31	126405	227240	343222	388005	6287.37
2700.31	127007	228472	345207	389587	6335.37
2715.31	127579	229725	347174	391161	6368.38
2730.31	128134	231004	349109	392733	6408.37
2745.31	128713	232299	351059	394258	6397.37
2760.31	129263	233535	352968	395778	6442.38
2775.31	129839	234781	354889	397266	6480.37
2790.31	130393	236018	356790	398722	6517.38
2805.31	130987	237271	358674	400138	6524.38
2820.31	131563	238548	360606	401652	6556.38
2835.31	132107	239753	362451	402988	6570.37
2850.31	132631	240990	364294	404419	6604.37
2865.31	133212	242256	366108	405823	6639.37
2880.31	133780	243461	367928	407118	6683.37
2895.31	134322	244718	369754	408487	6684.38
2910.31	134844	245944	371572	409861	6750.37
2925.31	135412	247169	373311	411172	6730.37
2940.31	135982	248381	375120	412479	6805.38
2955.31	136466	249615	376876	413736	6822.37
2970.31	137026	250790	378624	415017	6868.37
2985.31	137601	252012	380274	416191	6866.37
3000.31	138136	253231	382068	417468	6917.38
3015.31	138655	254441	383762	418670	6939.37
3030.31	139184	255610	385436	419880	6965.37
3045.31	139725	256789	387109	421068	6970.38
3060.31	140311	257974	388778	422255	7008.37
3075.31	140814	259189	390455	423422	7062.38
3090.31	141302	260357	392048	424506	7097.37
3105.31	141890	261538	393662	425708	7069.38
3120.31	142421	262730	395232	426764	7134.38
3135.31	142883	263925	396870	427884	7150.37
3150.31	143439	265064	398492	429033	7192.38
3165.31	143980	266268	400041	430112	7206.38
3180.31	144480	267394	401572	431165	7252.38
3195.31	144999	268596	403064	432162	7270.38
3210.31	145512	269731	404603	433299	7273.38
3225.31	146038	270898	406118	434298	7328.37
3240.31	146547	272023	407571	435360	7354.37
3255.31	147119	273179	409112	436362	7368.37
3270.31	147572	274346	410607	437426	7385.38
3285.31	148120	275472	412044	438384	7407.37
3300.31	148594	276580	413451	439384	7479.37
3315.31	149128	277752	414842	440333	7495.38
3330.31	149617	278853	416308	441304	7514.37
3345.31	150115	280037	417701	442284	7544.37
3360.31	150629	281135	419070	443273	7568.37
3375.31	151165	282267	420431	444136	7630.37
3390.31	151612	283368	421838	445116	7630.37
3405.31	152114	284465	423160	446027	7655.38
3420.31	152677	285589	424502	446928	7660.37
3435.31	153150	286720	425831	447823	7714.37
3450.31	153648	287795	427156	448827	7745.38
3465.31	154137	288908	428409	449674	7741.37
3480.31	154641	289979	429709	450577	7779.37
3495.31	155112	291100	431003	451445	7794.37
3510.31	155602	292181	432237	452304	7832.37
3525.31	156114	293310	433525	453160	7864.37
3540.31	156592	294344	434744	454033	7887.37
3555.31	157039	295461	435968	454963	7939.37
3570.31	157572	296556	437167	455792	7934.38
3585.31	158037	297638	438425	456595	7982.37
3600.31	158304	298896	439801	457559	7988.33

## Sheet: S Figure 1d
	10 μmol/L			5 μmol/L			2.5 μmol/L			1.25 μmol/L			NTC
Fluorescence(a.u)	465521	425334	481823	436211	423532	459661	306732	278541	311417	167526	151552	155835	8128	7917	7920

## Sheet: S Figure 2a
Times(s）	sgRNA527	sgRNA553	sgRNA618	NTC
60.311	-271.625	-1619.25	-491.625	-23.25
75.311	-251.625	-1261.25	-389.625	-0.25
90.311	-179.625	-904.25	-263.625	9.75
105.312	-117.625	-449.25	-114.625	14.75
120.311	-31.625	52.75	47.375	7.75
135.311	93.375	654.75	200.375	-13.25
150.311	276.375	1366.75	388.375	-22.25
165.31	482.375	2159.75	623.375	26.75
180.311	697.375	3008.75	880.375	3.75
195.311	955.375	3936.75	1127.38	0.75
210.312	1275.38	4949.75	1409.38	25.75
225.311	1623.37	6051.75	1708.37	69.75
240.31	2001.37	7216.75	2032.38	73.75
255.311	2445.37	8445.75	2393.38	105.75
270.311	2897.37	9740.75	2782.38	110.75
285.311	3385.37	11138.7	3154.37	160.75
300.311	3936.38	12574.8	3574.37	188.75
315.311	4507.38	14089.8	4019.37	245.75
330.311	5115.38	15682.7	4458.37	276.75
345.311	5774.37	17321.7	4949.37	380.75
360.311	6468.37	19031.7	5446.37	410.75
375.312	7188.37	20744.8	5957.38	457.75
390.311	7935.37	22565.7	6491.37	541.75
405.311	8719.37	24438.7	7050.37	585.75
420.311	9543.38	26364.7	7598.37	687.75
435.311	10421.4	28350.7	8204.38	729.75
450.312	11330.4	30380.7	8850.38	836.75
465.311	12242.4	32457.7	9481.38	926.75
480.311	13180.4	34593.7	10074.4	1015.75
495.311	14178.4	36789.7	10787.4	1094.75
510.31	15175.4	39006.7	11480.4	1190.75
525.311	16246.4	41255.8	12167.4	1307.75
540.311	17284.4	43570.7	12904.4	1411.75
555.311	18394.4	45916.7	13628.4	1542.75
570.311	19530.4	48323.8	14371.4	1672.75
585.312	20677.4	50753.8	15153.4	1807.75
600.311	21860.4	53264.7	15936.4	1935.75
615.311	23088.4	55784.7	16750.4	2060.75
630.311	24315.4	58374.7	17561.4	2208.75
645.31	25549.4	60945.7	18414.4	2371.75
660.311	26806.4	63570.7	19232.4	2489.75
675.311	28122.4	66265.7	20132.4	2677.75
690.311	29426.4	68976.8	21002.4	2828.75
705.311	30769.4	71701.7	21897.4	2948.75
720.312	32136.4	74488.7	22791.4	3150.75
735.311	33489.4	77253.7	23758.4	3320.75
750.311	34913.4	80125.8	24676.4	3484.75
765.311	36369.4	83003.7	25621.4	3672.75
780.31	37780.4	85856.8	26588.4	3861.75
795.311	39215.4	88796.7	27588.4	4009.75
810.311	40686.4	91775.8	28590.4	4217.75
825.311	42190.4	94774.8	29602.4	4431.75
840.311	43694.4	97763.7	30626.4	4626.75
855.312	45198.4	100811	31683.4	4825.75
870.311	46734.4	103854	32731.4	5032.75
885.311	48312.4	106952	33792.4	5256.75
900.311	49866.4	110074	34874.4	5468.75
915.31	51439.4	113229	35957.4	5704.75
930.311	53015.4	116390	37026.4	5904.75
945.311	54617.4	119567	38180.4	6149.75
960.311	56233.4	122807	39306.4	6390.75
975.311	57854.4	126010	40414.4	6615.75
990.311	59513.4	129288	41607.4	6843.75
1005.31	61177.4	132581	42728.4	7100.75
1020.31	62856.4	135875	43923.4	7341.75
1035.31	64519.4	139153	45105.4	7582.75
1050.31	66207.4	142524	46290.4	7867.75
1065.31	67917.4	145834	47509.4	8112.75
1080.31	69610.4	149244	48730.4	8387.75
1095.31	71318.4	152623	49930.4	8623.75
1110.31	73061.4	155996	51194.4	8896.75
1125.31	74796.4	159446	52419.4	9195.75
1140.31	76574.4	162893	53706.4	9466.75
1155.31	78293.4	166323	54973.4	9727.75
1170.31	80069.4	169776	56266.4	10006.7
1185.31	81878.4	173300	57550.4	10314.7
1200.31	83628.4	176802	58855.4	10594.7
1215.31	85424.4	180322	60166.4	10886.8
1230.31	87251.4	183813	61494.4	11193.7
1245.31	89037.4	187374	62815.4	11482.8
1260.31	90844.4	190924	64142.4	11784.8
1275.31	92682.4	194545	65522.4	12105.7
1290.31	94500.4	198092	66867.4	12391.7
1305.31	96332.4	201648	68193.4	12713.7
1320.31	98199.4	205268	69624.4	13042.7
1335.31	100041	208901	70985.4	13348.7
1350.31	101908	212499	72384.4	13679.7
1365.31	103767	216110	73819.4	13964.7
1380.31	105669	219750	75199.4	14288.7
1395.31	107505	223425	76645.4	14634.7
1410.31	109360	227070	78070.4	14954.7
1425.31	111248	230743	79482.4	15317.7
1440.31	113144	234376	80945.4	15629.7
1455.31	115028	238046	82425.4	15964.8
1470.31	116934	241745	83876.4	16321.7
1485.31	118824	245402	85321.4	16695.7
1500.31	120728	249127	86809.4	17011.7
1515.31	122670	252858	88314.4	17375.7
1530.31	124583	256570	89804.4	17754.7
1545.31	126476	260296	91315.4	18095.7
1560.31	128430	264002	92824.4	18431.7
1575.31	130368	267723	94339.4	18819.7
1590.31	132301	271392	95862.4	19162.7
1605.31	134241	275147	97383.4	19537.7
1620.31	136156	278910	98923.4	19931.7
1635.31	138109	282630	100477	20303.8
1650.31	140034	286333	102007	20670.8
1665.31	141987	290110	103583	21061.7
1680.31	143928	293832	105142	21439.8
1695.31	145913	297586	106732	21825.7
1710.31	147883	301386	108300	22204.7
1725.31	149825	305124	109882	22585.7
1740.31	151790	308848	111470	22981.7
1755.31	153756	312596	113091	23347.7
1770.31	155717	316318	114690	23739.8
1785.31	157701	320084	116296	24155.8
1800.31	159685	323845	117905	24550.8
1815.31	161654	327527	119543	24960.7
1830.31	163632	331291	121147	25356.8
1845.31	165523	334946	122804	25754.7
1860.31	167511	338723	124440	26153.8
1875.31	169476	342439	126097	26538.7
1890.31	171489	346200	127766	26964.8
1905.31	173447	349925	129409	27382.7
1920.31	175444	353671	131053	27803.8
1935.31	177462	357420	132727	28252.7
1950.31	179446	361100	134415	28650.7
1965.31	181436	364755	136125	29078.7
1980.31	183426	368491	137793	29491.7
1995.31	185396	372147	139455	29905.7
2010.31	187349	375913	141175	30347.8
2025.31	189372	379593	142887	30765.8
2040.31	191346	383235	144542	31192.7
2055.31	193340	386896	146268	31636.7
2070.31	195370	390598	147979	32078.8
2085.31	197338	394260	149727	32499.7
2100.31	199329	397916	151474	32980.7
2115.31	201291	401530	153193	33377.7
2130.31	203290	405166	154906	33850.7
2145.31	205311	408769	156625	34275.7
2160.31	207288	412381	158416	34738.7
2175.31	209281	415966	160170	35196.8
2190.31	211299	419565	161916	35613.7
2205.31	213259	423151	163641	36093.8
2220.31	215239	426771	165402	36523.7
2235.31	217280	430362	167175	36986.7
2250.31	219245	433889	168915	37435.7
2265.31	221247	437458	170689	37898.7
2280.31	223236	441017	172493	38347.7
2295.31	225224	444528	174266	38815.7
2310.31	227214	448060	176062	39266.7
2325.31	229207	451531	177847	39748.7
2340.31	231185	455064	179647	40209.8
2355.31	233167	458507	181460	40680.7
2370.31	235148	461955	183241	41149.7
2385.31	237156	465422	185029	41626.7
2400.31	239087	468762	186822	42076.7
2415.31	241084	472219	188663	42572.8
2430.31	243072	475624	190488	43012.7
2445.31	245041	479016	192302	43532.7
2460.31	247010	482459	194135	43957.7
2475.31	249030	485811	195971	44491.7
2490.31	250975	489100	197771	44973.8
2505.31	252955	492529	199583	45458.8
2520.31	254923	495838	201410	45914.8
2535.31	256900	499052	203294	46423.7
2550.31	258880	502411	205098	46894.8
2565.31	260861	505636	206956	47393.8
2580.31	262783	508923	208807	47870.8
2595.31	264762	512138	210639	48350.7
2610.31	266676	515354	212472	48832.8
2625.31	268642	518496	214317	49353.7
2640.31	270635	521717	216208	49799.7
2655.31	272557	524867	218069	50303.8
2670.31	274500	528028	219930	50806.7
2685.31	276496	531125	221790	51315.8
2700.31	278398	534260	223657	51809.7
2715.31	280331	537266	225504	52303.7
2730.31	282274	540368	227368	52806.7
2745.31	284196	543433	229221	53321.7
2760.31	286234	546414	231143	53832.8
2775.31	288105	549509	232985	54345.8
2790.31	290022	552422	234855	54801.8
2805.31	292011	555398	236766	55325.7
2820.31	293913	558387	238622	55816.8
2835.31	295851	561296	240535	56361.7
2850.31	297780	564164	242390	56840.7
2865.31	299687	567002	244282	57378.7
2880.31	301597	569860	246219	57901.7
2895.31	303496	572646	248085	58408.7
2910.31	305422	575510	249992	58936.7
2925.31	307330	578297	251884	59410.7
2940.31	309254	581084	253775	59937.7
2955.31	311140	583840	255698	60437.8
2970.31	313045	586443	257554	60988.8
2985.31	314918	589195	259506	61481.7
3000.31	316806	591851	261361	62004.7
3015.31	318729	594534	263272	62503.7
3030.31	320602	597160	265195	63048.7
3045.31	322506	599703	267064	63531.7
3060.31	324361	602320	268978	64094.7
3075.31	326238	604885	270908	64640.7
3090.31	328124	607382	272782	65134.7
3105.31	329987	609895	274648	65664.7
3120.31	331854	612367	276593	66192.7
3135.31	333734	614844	278516	66733.7
3150.31	335598	617238	280444	67255.7
3165.31	337411	619625	282324	67756.7
3180.31	339285	621975	284253	68286.7
3195.31	341138	624294	286169	68827.7
3210.31	342994	626613	288078	69339.7
3225.31	344864	628887	290052	69897.7
3240.31	346681	631130	291915	70400.7
3255.31	348537	633385	293811	70950.7
3270.31	350334	635609	295716	71506.7
3285.31	352139	637724	297617	72026.7
3300.31	353980	639930	299521	72541.7
3315.31	355789	642057	301494	73043.7
3330.31	357614	644109	303396	73632.8
3345.31	359412	646298	305315	74173.7
3360.31	361241	648324	307240	74689.7
3375.31	363034	650339	309139	75222.7
3390.31	364831	652395	311040	75764.7
3405.31	366660	654327	312984	76310.7
3420.31	368407	656339	314915	76827.8
3435.31	370198	658235	316806	77400.7
3450.31	372021	660205	318766	77912.8
3465.31	373793	662034	320692	78482.7
3480.31	375575	663858	322588	79029.7
3495.31	377325	665584	324406	79586.7
3510.31	379079	667365	326357	80095.7
3525.31	380844	669170	328250	80639.7
3540.31	382592	670893	330190	81196.7
3555.31	384356	672551	332057	81708.7
3570.31	386112	674185	333980	82261.7
3585.31	387888	675913	335894	82873.7
3600.31	389494	6778111	337759	83119.3

## Sheet: S Figure 2b
	sgRNA527			sgRNA553			sgRNA618			NTC
Fluorescence(a.u)	389688	399450	379346	679646	657452	696335	338622	325853	348831	85108	81910	82340

## Sheet: S Figure 3a
Times(s)	37℃	38℃	39℃	40℃	41℃	42℃	NTC
60.311	-798.75	-412.875	-449	-616.75	-1188.62	-1266.37	-75.375
75.311	-626.75	-306.875	-347	-522.75	-947.625	-1018.38	-62.375
90.311	-406.75	-227.875	-249	-381.75	-686.625	-734.375	-66.375
105.311	-164.75	-120.875	-136	-180.75	-350.625	-374.375	-41.375
120.31	101.25	1.125	23	43.25	43.375	40.625	-11.375
135.311	326.25	178.125	186	269.25	516.375	528.625	11.625
150.311	635.25	334.125	378	549.25	1025.38	1119.62	66.625
165.311	934.25	555.125	594	840.25	1588.37	1704.63	178.625
180.311	1249.25	741.125	790	1188.25	2205.37	2411.62	205.625
195.312	1606.25	969.125	1060	1544.25	2877.38	3151.62	231.625
210.311	1990.25	1217.12	1343	1953.25	3606.37	3949.63	286.625
225.311	2395.25	1471.13	1625	2364.25	4395.38	4773.62	301.625
240.311	2810.25	1735.12	1919	2788.25	5211.38	5710.62	324.625
255.31	3256.25	2047.12	2240	3276.25	6099.37	6618.63	349.625
270.313	3713.25	2323.12	2554	3742.25	6987.37	7647.62	383.625
285.311	4222.25	2695.13	2905	4288.25	7941.38	8706.62	415.625
300.311	4736.25	3024.12	3289	4816.25	8899.37	9805.62	445.625
315.311	5277.25	3347.12	3663	5364.25	9888.38	10974.6	468.625
330.31	5836.25	3737.13	4043	5957.25	10959.4	12134.6	500.625
345.311	6374.25	4107.13	4451	6544.25	12051.4	13389.6	502.625
360.311	6997.25	4507.12	4868	7164.25	13180.4	14657.6	548.625
375.311	7599.25	4945.13	5303	7812.25	14302.4	15954.6	572.625
390.311	8214.25	5365.13	5732	8438.25	15476.4	17315.6	601.625
405.312	8886.25	5813.13	6222	9128.25	16672.4	18664.6	645.625
420.311	9545.25	6252.12	6679	9805.25	17890.4	20105.6	661.625
435.311	10221.3	6724.12	7153	10528.2	19118.4	21580.6	695.625
450.311	10935.2	7202.13	7677	11239.2	20383.4	23036.6	720.625
465.31	11631.2	7708.12	8184	11972.2	21681.4	24559.6	746.625
480.311	12380.2	8196.13	8701	12707.3	22969.4	26121.6	801.625
495.312	13136.2	8709.12	9213	13487.2	24336.4	27688.6	831.625
510.311	13863.2	9243.12	9793	14228.2	25680.4	29307.6	848.625
525.312	14671.2	9785.12	10317	15068.2	27054.4	30928.6	894.625
540.31	15474.2	10309.1	10901	15856.2	28438.4	32577.6	936.625
555.311	16305.3	10909.1	11462	16656.3	29861.4	34308.6	979.625
570.311	17135.2	11495.1	12061	17484.3	31277.4	35996.6	987.625
585.311	17950.2	12036.1	12674	18287.2	32720.4	37729.6	1015.63
600.311	18847.2	12633.1	13245	19121.3	34159.4	39510.6	1056.63
615.311	19683.2	13275.1	13885	19973.2	35620.4	41284.6	1127.62
630.311	20609.3	13880.1	14490	20846.3	37097.4	43135.6	1110.63
645.311	21473.3	14481.1	15095	21713.2	38596.4	44951.6	1156.63
660.311	22389.2	15134.1	15738	22607.3	40083.4	46788.6	1218.62
675.31	23353.3	15771.1	16374	23456.2	41596.4	48668.6	1253.63
690.311	24313.2	16441.1	17022	24345.3	43113.4	50586.6	1288.63
705.311	25248.2	17106.1	17657	25235.2	44655.4	52518.6	1344.62
720.311	26214.2	17790.1	18352	26159.2	46202.4	54452.6	1374.63
735.311	27185.2	18477.1	19040	27073.2	47770.4	56432.6	1368.63
750.312	28195.2	19169.1	19693	27953.3	49331.4	58415.6	1446.62
765.311	29182.2	19895.1	20397	28893.2	50880.4	60412.6	1461.63
780.311	30209.2	20602.1	21095	29829.2	52492.4	62419.6	1506.63
795.311	31248.3	21323.1	21794	30741.2	54056.4	64518.6	1604.62
810.31	32277.3	22041.1	22485	31667.2	55661.4	66543.6	1592.63
825.311	33373.2	22775.1	23207	32626.2	57265.4	68634.6	1661.62
840.311	34426.2	23515.1	23921	33581.2	58878.4	70691.6	1681.62
855.311	35514.2	24280.1	24673	34517.3	60516.4	72845.6	1725.63
870.311	36603.2	25056.1	25371	35478.2	62126.4	74992.6	1770.63
885.31	37699.2	25825.1	26130	36497.2	63749.4	77142.6	1805.62
900.311	38822.2	26591.1	26854	37405.3	65398.4	79325.6	1843.62
915.311	39934.2	27388.1	27634	38397.3	67055.4	81505.6	1915.63
930.311	41087.3	28184.1	28340	39381.2	68676.4	83668.6	1938.62
945.31	42207.3	28978.1	29167	40329.3	70353.4	85879.6	1974.63
960.311	43371.2	29801.1	29875	41328.2	71990.4	88144.6	1989.62
975.311	44540.2	30626.1	30671	42311.2	73614.4	90396.6	2063.63
990.311	45733.2	31432.1	31429	43297.2	75306.4	92610.6	2100.63
1005.31	46912.3	32258.1	32202	44288.2	76966.4	94878.6	2121.62
1020.31	48101.2	33123.1	33018	45252.2	78630.4	97168.6	2198.63
1035.31	49350.2	33980.1	33786	46273.3	80283.4	99475.6	2226.62
1050.31	50550.3	34832.1	34592	47274.3	81982.4	101800	2280.63
1065.31	51784.2	35686.1	35393	48259.2	83672.4	104111	2334.63
1080.31	53010.2	36532.1	36171	49254.3	85333.4	106451	2366.63
1095.31	54276.2	37410.1	37017	50296.2	87017.4	108829	2418.62
1110.31	55558.2	38293.1	37801	51273.3	88697.4	111207	2433.62
1125.31	56787.2	39186.1	38626	52321.2	90400.4	113581	2478.63
1140.31	58074.3	40070.1	39433	53326.2	92078.4	115965	2516.63
1155.31	59332.2	40967.1	40258	54339.2	93764.4	118367	2576.62
1170.31	60670.2	41857.1	41082	55327.2	95464.4	120796	2611.62
1185.31	61970.2	42780.1	41882	56379.2	97144.4	123218	2700.62
1200.31	63269.2	43685.1	42763	57408.2	98817.4	125650	2731.63
1215.31	64590.2	44634.1	43585	58413.2	100510	128110	2780.63
1230.31	65931.2	45519.1	44416	59421.2	102176	130555	2800.62
1245.31	67268.2	46491.1	45263	60426.2	103917	133001	2863.63
1260.31	68632.2	47433.1	46118	61471.2	105586	135468	2919.63
1275.31	69968.2	48329.1	46958	62509.3	107314	137968	2960.62
1290.31	71346.2	49294.1	47828	63537.2	108979	140457	3004.63
1305.31	72705.2	50232.1	48659	64573.2	110668	142962	3064.63
1320.31	74121.2	51196.1	49529	65630.2	112357	145515	3100.62
1335.31	75526.2	52153.1	50355	66593.2	114079	148005	3173.62
1350.31	76897.2	53137.1	51272	67657.2	115704	150526	3216.62
1365.31	78337.2	54104.1	52140	68676.2	117410	153052	3268.63
1380.31	79727.2	55078.1	52990	69724.2	119094	155560	3279.62
1395.31	81143.2	56054.1	53876	70777.2	120799	158108	3329.62
1410.31	82578.2	57072.1	54754	71818.2	122470	160649	3375.62
1425.31	84033.3	58050.1	55640	72821.2	124173	163214	3421.62
1440.31	85474.2	59041.1	56501	73884.2	125666	165744	3471.62
1455.31	86927.3	60067.1	57372	74885.2	127409	168310	3543.62
1470.31	88385.2	61074.1	58269	75951.2	129073	170883	3613.63
1485.31	89866.2	62075.1	59183	76989.3	130782	173458	3632.62
1500.31	91327.2	63065.1	60044	78023.2	132443	176055	3666.62
1515.31	92821.2	64098.1	60951	79074.2	134119	178600	3749.62
1530.31	94313.2	65138.1	61844	80127.2	135769	181163	3794.63
1545.31	95792.2	66135.1	62770	81145.2	137445	183724	3814.62
1560.31	97335.2	67216.1	63648	82206.2	139114	186340	3835.63
1575.31	98840.2	68251.1	64539	83204.3	140776	188924	3933.63
1590.31	100365	69292.1	65468	84262.2	142471	191458	3968.62
1605.31	101895	70313.1	66362	85308.2	144101	194066	4037.62
1620.31	103431	71347.1	67275	86340.2	145742	196645	4078.62
1635.31	104966	72425.1	68164	87383.3	147416	199219	4104.63
1650.31	106531	73437.1	69077	88467.2	149046	201778	4163.63
1665.31	108082	74471.1	69970	89465.2	150719	204332	4236.63
1680.31	109660	75576.1	70895	90503.2	152314	206914	4255.62
1695.31	111250	76666.1	71835	91557.2	153966	209492	4297.63
1710.31	112838	77704.1	72721	92576.2	155636	212059	4356.63
1725.31	114400	78795.1	73645	93599.2	157224	214625	4402.63
1740.31	115977	79827.1	74597	94654.2	158881	217205	4478.62
1755.31	117560	80960.1	75482	95698.3	160545	219773	4519.62
1770.31	119158	82031.1	76439	96709.3	162146	222338	4547.63
1785.31	120788	83130.1	77349	97743.2	163779	224888	4620.63
1800.31	122383	84233.1	78267	98812.2	165363	227408	4634.62
1815.31	124043	85311.1	79208	99839.2	166962	229991	4709.62
1830.31	125658	86422.1	80114	100882	168581	232480	4733.62
1845.31	127285	87528.1	81046	101877	170184	235033	4828.62
1860.31	128921	88626.1	81944	102942	171780	237557	4854.63
1875.31	130559	89759.1	82904	103962	173382	240080	4880.62
1890.31	132232	90888.1	83855	104959	174950	242617	4951.63
1905.31	133863	91964.1	84761	105989	176549	245106	5007.63
1920.31	135553	93091.1	85728	107001	178134	247511	5059.63
1935.31	137217	94254.1	86676	108074	179706	249967	5093.63
1950.31	138913	95362.1	87622	109064	181275	252478	5151.63
1965.31	140613	96501.1	88540	110118	182852	254981	5184.63
1980.31	142258	97597.1	89474	111114	184431	257466	5217.63
1995.31	143933	98730.1	90416	112152	185976	259873	5272.62
2010.31	145645	99883.1	91340	113192	187506	262328	5323.63
2025.31	147338	100998	92287	114160	189074	264800	5386.62
2040.31	149067	102163	93229	115229	190595	267220	5439.62
2055.31	150769	103286	94234	116241	192126	269626	5481.63
2070.31	152458	104420	95143	117204	193668	272057	5535.62
2085.31	154190	105614	96084	118258	195200	274482	5596.62
2100.31	155904	106741	97003	119296	196747	276842	5636.62
2115.31	157611	107923	97979	120309	198244	279214	5672.63
2130.31	159392	109102	98912	121317	199719	281568	5755.62
2145.31	161118	110258	99834	122314	201228	283941	5784.63
2160.31	162866	111405	100812	123298	202712	286283	5848.62
2175.31	164618	112566	101764	124334	204203	288591	5865.62
2190.31	166424	113754	102729	125322	205721	290921	5924.62
2205.31	168123	114921	103675	126333	207181	293260	5983.62
2220.31	169813	116073	104630	127283	208643	295519	6031.63
2235.31	171578	117248	105575	128363	210111	297807	6083.63
2250.31	173392	118450	106548	129315	211579	300033	6099.63
2265.31	175196	119595	107498	130349	213057	302304	6204.63
2280.31	176961	120801	108384	131280	214495	304504	6241.62
2295.31	178769	121988	109413	132323	215942	306749	6271.63
2310.31	180545	123182	110349	133277	217391	308952	6342.63
2325.31	182351	124372	111268	134297	218811	311127	6376.62
2340.31	184182	125523	112232	135280	220229	313339	6433.63
2355.31	185938	126704	113213	136292	221667	315481	6461.63
2370.31	187769	127926	114167	137301	223088	317611	6534.62
2385.31	189583	129124	115138	138275	224517	319681	6557.62
2400.31	191378	130333	116057	139225	225906	321871	6619.63
2415.31	193206	131545	117022	140209	227330	323971	6645.62
2430.31	195055	132730	117975	141178	228713	326069	6707.62
2445.31	196867	133972	118932	142159	230128	328092	6746.62
2460.31	198706	135159	119910	143130	231488	330163	6816.63
2475.31	200556	136349	120871	144133	232845	332179	6834.62
2490.31	202382	137592	121794	145098	234224	334218	6899.62
2505.31	204203	138786	122753	146081	235605	336171	6950.62
2520.31	206083	140015	123697	147021	236945	338179	6996.62
2535.31	207919	141227	124677	147973	238253	340190	7027.62
2550.31	209750	142438	125624	148980	239634	342115	7115.62
2565.31	211623	143662	126542	149907	240949	344050	7144.63
2580.31	213473	144853	127519	150895	242308	345951	7185.62
2595.31	215357	146091	128476	151820	243615	347883	7266.63
2610.31	217215	147342	129447	152775	244921	349756	7294.63
2625.31	219104	148552	130436	153724	246257	351607	7328.62
2640.31	221001	149786	131332	154708	247583	353431	7391.63
2655.31	222860	151007	132308	155680	248843	355290	7424.62
2670.31	224761	152230	133294	156612	250124	357109	7507.63
2685.31	226653	153460	134229	157579	251400	358864	7548.63
2700.31	228503	154702	135179	158534	252717	360642	7578.62
2715.31	230421	155925	136162	159494	253980	362421	7637.63
2730.31	232297	157162	137097	160408	255260	364185	7640.63
2745.31	234179	158387	138036	161379	256530	365865	7721.62
2760.31	236076	159606	139008	162279	257783	367603	7759.62
2775.31	237986	160863	140007	163222	259016	369240	7796.62
2790.31	239916	162146	140933	164165	260269	370942	7844.62
2805.31	241847	163361	141866	165121	261530	372611	7877.62
2820.31	243738	164574	142828	166035	262753	374252	7979.63
2835.31	245640	165876	143797	167015	263940	375876	7968.63
2850.31	247579	167086	144748	167933	265187	377524	8024.62
2865.31	249522	168323	145716	168845	266394	379128	8089.63
2880.31	251422	169566	146673	169789	267564	380750	8103.63
2895.31	253351	170819	147627	170732	268793	382290	8152.63
2910.31	255291	172087	148537	171659	269963	383856	8239.62
2925.31	257192	173343	149514	172552	271173	385381	8247.63
2940.31	259156	174600	150462	173483	272398	386919	8321.62
2955.31	261077	175834	151405	174433	273548	388343	8380.63
2970.31	263059	177083	152352	175299	274721	389864	8411.62
2985.31	265017	178325	153345	176200	275883	391351	8440.63
3000.31	266910	179609	154250	177151	277035	392833	8500.62
3015.31	268857	180864	155224	178056	278190	394278	8512.63
3030.31	270837	182084	156210	178969	279320	395687	8585.62
3045.31	272771	183357	157133	179863	280478	397143	8603.63
3060.31	274728	184649	158056	180788	281605	398526	8651.63
3075.31	276675	185880	159028	181699	282709	399973	8714.63
3090.31	278675	187168	159976	182571	283872	401285	8747.63
3105.31	280622	188395	160946	183489	284987	402670	8811.63
3120.31	282581	189687	161871	184391	286076	404014	8825.63
3135.31	284549	190928	162816	185267	287189	405356	8877.62
3150.31	286548	192165	163755	186190	288297	406655	8881.63
3165.31	288514	193482	164712	187088	289422	407974	8982.63
3180.31	290455	194696	165651	187964	290484	409286	9012.63
3195.31	292454	195998	166605	188875	291556	410613	9051.63
3210.31	294406	197238	167521	189746	292650	411874	9108.63
3225.31	296422	198506	168498	190633	293706	413123	9179.63
3240.31	298394	199796	169443	191500	294782	414426	9194.62
3255.31	300356	201028	170390	192378	295845	415662	9254.63
3270.31	302336	202293	171359	193253	296928	416882	9295.62
3285.31	304323	203603	172311	194144	297930	418134	9316.62
3300.31	306337	204870	173211	195016	298997	419376	9371.62
3315.31	308328	206104	174205	195921	300049	420533	9405.63
3330.31	310334	207384	175083	196764	301058	421747	9448.62
3345.31	312304	208650	176053	197678	302074	422939	9514.62
3360.31	314316	209927	177018	198513	303151	424091	9570.62
3375.31	316313	211191	177956	199376	304116	425295	9597.62
3390.31	318315	212445	178907	200223	305160	426414	9656.62
3405.31	320272	213738	179843	201111	306179	427577	9687.62
3420.31	322311	214990	180763	201983	307144	428741	9719.63
3435.31	324333	216244	181705	202800	308172	429874	9771.62
3450.31	326347	217517	182617	203681	309157	430982	9811.63
3465.31	328333	218804	183555	204534	310127	432144	9813.62
3480.31	330348	220081	184501	205381	311109	433193	9869.63
3495.31	332357	221351	185471	206197	312079	434298	9929.63
3510.31	334321	222627	186412	207041	313054	435421	9971.63
3525.31	336348	223903	187347	207933	314028	436470	10002.6
3540.31	338368	225168	188276	208767	314969	437563	10095.6
3555.31	340389	226441	189178	209593	315910	438608	10106.6
3570.31	342389	227691	190139	210420	316868	439693	10173.6
3585.31	344416	228970	191039	211259	317799	440765	10164.6
3600.31	346271	230456	192162	212449	318143	441603	10240.7

## Sheet: S Figure 3b
	37°C			38°C			39°C			40°C			41°C			42°C			NTC
Fluorescence(a.u)	314861	351625	372326	230261	214682	246424	201522	192451	182514	211651	221043	204653	306530	311470	336430	441637	451645	431528	8878	9917	11927

## Sheet: S Figure 4
Times(s)	NTC1	NTC2	NTC3	NTC4	NTC5	NTC6	NTC7	NTC8
60.311	-187	-109.5	-75.375	-63.375	-109.375	-134.625	-145.875	-50.25
75.311	-165	-66.5	-62.375	-31.375	-73.375	-36.625	-88.875	-50.25
90.311	-70	-60.5	-66.375	-32.375	-26.375	-40.625	-40.875	-5.25
105.312	-11	-14.5	-41.375	-10.375	-23.375	-29.625	-28.875	-9.25
120.311	48	-6.5	-11.375	24.625	21.625	19.375	19.125	-14.25
135.311	79	43.5	11.625	3.625	50.625	52.375	74.125	30.75
150.311	130	71.5	66.625	32.625	57.625	91.375	78.125	43.75
165.31	176	142.5	178.625	76.625	102.625	78.375	133.125	54.75
180.311	252	167.5	205.625	56.625	62.625	92.375	171.125	48.75
195.311	287	183.5	231.625	100.625	135.625	146.375	165.125	63.75
210.312	344	242.5	286.625	104.625	123.625	168.375	244.125	82.75
225.311	415	271.5	301.625	132.625	168.625	181.375	258.125	104.75
240.31	471	304.5	324.625	149.625	205.625	237.375	293.125	109.75
255.311	501	323.5	349.625	145.625	179.625	237.375	332.125	84.75
270.311	576	356.5	383.625	135.625	225.625	252.375	358.125	122.75
285.311	660	382.5	415.625	190.625	240.625	269.375	403.125	124.75
300.311	685	416.5	445.625	201.625	287.625	314.375	418.125	129.75
315.311	745	457.5	468.625	235.625	291.625	317.375	515.125	165.75
330.311	802	460.5	500.625	254.625	310.625	320.375	509.125	169.75
345.311	844	488.5	502.625	243.625	344.625	354.375	535.125	210.75
360.311	909	534.5	548.625	291.625	370.625	343.375	564.125	191.75
375.312	985	561.5	572.625	301.625	389.625	399.375	589.125	224.75
390.311	1016	572.5	601.625	305.625	401.625	420.375	638.125	230.75
405.311	1079	618.5	645.625	325.625	425.625	438.375	690.125	233.75
420.311	1119	655.5	661.625	342.625	453.625	423.375	716.125	283.75
435.311	1200	712.5	695.625	358.625	464.625	455.375	739.125	268.75
450.312	1262	713.5	720.625	380.625	480.625	482.375	780.125	271.75
465.311	1297	734.5	746.625	390.625	518.625	508.375	827.125	294.75
480.311	1357	775.5	801.625	412.625	557.625	508.375	864.125	322.75
495.311	1416	787.5	831.625	434.625	590.625	541.375	879.125	323.75
510.31	1458	838.5	848.625	450.625	616.625	544.375	917.125	352.75
525.311	1502	875.5	894.625	457.625	634.625	590.375	972.125	373.75
540.311	1571	895.5	936.625	462.625	647.625	609.375	1016.13	376.75
555.311	1631	912.5	979.625	510.625	685.625	621.375	1050.13	397.75
570.311	1683	962.5	987.625	506.625	709.625	645.375	1060.12	399.75
585.312	1738	1076.5	1015.63	553.625	754.625	673.375	1107.13	415.75
600.311	1789	1157.5	1056.63	574.625	791.625	695.375	1144.12	449.75
615.311	1849	1220.5	1127.62	566.625	812.625	702.375	1190.12	463.75
630.311	1885	1264.5	1110.63	625.625	838.625	698.375	1208.12	497.75
645.31	1971	1271.5	1156.63	602.625	846.625	754.375	1240.13	479.75
660.311	2002	1333.5	1218.62	634.625	883.625	772.375	1302.12	512.75
675.311	2087	1390.5	1253.63	638.625	906.625	770.375	1312.13	489.75
690.311	2122	1402.5	1288.63	683.625	937.625	799.375	1368.12	539.75
705.311	2185	1428.5	1344.62	680.625	978.625	816.375	1395.13	534.75
720.312	2211	1491.5	1374.63	702.625	999.625	864.375	1462.12	556.75
735.311	2293	1514.5	1368.63	745.625	1042.62	865.375	1486.12	579.75
750.311	2352	1553.5	1446.62	766.625	1043.62	885.375	1504.13	578.75
765.311	2418	1551.5	1461.63	736.625	1077.63	883.375	1552.12	645.75
780.31	2455	1601.5	1506.63	792.625	1100.62	944.375	1598.12	638.75
795.311	2483	1682.5	1604.62	799.625	1133.62	954.375	1644.12	659.75
810.311	2578	1694.5	1592.63	819.625	1152.62	974.375	1680.13	658.75
825.311	2624	1723.5	1661.62	855.625	1196.62	1032.37	1730.13	692.75
840.311	2694	1767.5	1681.62	860.625	1230.63	1014.38	1757.12	694.75
855.312	2705	1789.5	1725.63	903.625	1254.62	1055.37	1778.13	706.75
870.311	2800	1833.5	1770.63	914.625	1267.62	1048.38	1859.13	740.75
885.311	2829	1868.5	1805.62	937.625	1325.62	1078.37	1852.13	740.75
900.311	2889	1900.5	1843.62	952.625	1354.62	1120.38	1901.12	797.75
915.31	2956	1905.5	1915.63	985.625	1369.62	1117.38	1906.12	803.75
930.311	3009	1945.5	1938.62	994.625	1418.62	1149.37	1988.13	836.75
945.311	3066	1978.5	1974.63	998.625	1407.63	1141.37	2010.12	852.75
960.311	3130	1995.5	1989.62	1032.63	1455.62	1192.38	2070.13	852.75
975.311	3152	1999.5	2063.63	1025.62	1499.62	1222.38	2140.13	878.75
990.311	3224	2063.5	2100.63	1082.63	1490.63	1237.38	2150.13	908.75
1005.31	3288	2082.5	2121.62	1097.63	1554.62	1252.38	2195.13	901.75
1020.31	3338	2092.5	2198.63	1139.62	1582.63	1283.38	2245.13	923.75
1035.31	3388	2158.5	2226.62	1134.62	1591.62	1323.37	2277.13	955.75
1050.31	3470	2169.5	2280.63	1169.63	1616.63	1307.37	2321.13	963.75
1065.31	3483	2194.5	2334.63	1190.63	1629.62	1369.37	2357.13	977.75
1080.31	3566	2250.5	2366.63	1198.62	1667.63	1364.37	2391.12	997.75
1095.31	3620	2246.5	2418.62	1221.62	1738.62	1407.37	2426.13	1028.75
1110.31	3745	2298.5	2433.62	1232.63	1770.63	1419.37	2494.13	1036.75
1125.31	3834	2343.5	2478.63	1288.63	1770.63	1441.38	2520.13	1060.75
1140.31	3925	2345.5	2516.63	1299.63	1809.63	1482.38	2560.13	1096.75
1155.31	3951	2363.5	2576.62	1289.63	1843.62	1471.37	2632.12	1085.75
1170.31	4003	2428.5	2611.62	1332.63	1855.63	1511.37	2646.13	1108.75
1185.31	4054	2470.5	2700.62	1370.62	1863.62	1536.37	2674.12	1115.75
1200.31	4105	2444.5	2731.63	1335.63	1952.62	1529.37	2734.12	1159.75
1215.31	4194	2480.5	2780.63	1373.63	1953.62	1583.37	2776.12	1191.75
1230.31	4243	2539.5	2800.62	1422.62	1992.63	1651.38	2822.12	1194.75
1245.31	4296	2555.5	2863.63	1432.63	2029.62	1624.37	2876.13	1225.75
1260.31	4367	2588.5	2919.63	1460.63	2044.63	1624.37	2909.13	1228.75
1275.31	4406	2612.5	2960.62	1493.63	2075.63	1677.38	2959.13	1264.75
1290.31	4434	2665.5	3004.63	1493.63	2096.63	1717.38	3016.12	1299.75
1305.31	4541	2674.5	3064.63	1520.63	2148.63	1754.37	3056.12	1292.75
1320.31	4575	2698.5	3100.62	1511.63	2147.62	1727.38	3076.12	1304.75
1335.31	4610	2732.5	3173.62	1547.62	2194.62	1739.38	3126.13	1331.75
1350.31	4680	2754.5	3216.62	1553.63	2230.62	1807.37	3150.13	1366.75
1365.31	4731	2793.5	3268.63	1598.63	2246.62	1796.37	3204.12	1364.75
1380.31	4818	2811.5	3279.62	1617.63	2280.63	1806.37	3253.12	1368.75
1395.31	4860	2817.5	3329.62	1639.62	2288.63	1876.38	3316.13	1398.75
1410.31	4917	2878.5	3375.62	1651.62	2358.63	1883.38	3334.12	1434.75
1425.31	4959	2911.5	3421.62	1680.62	2329.62	1932.37	3407.13	1445.75
1440.31	5051	2943.5	3471.62	1678.63	2364.62	1937.37	3454.12	1470.75
1455.31	5101	2957.5	3543.62	1748.63	2394.62	1945.37	3482.13	1498.75
1470.31	5146	2979.5	3613.63	1743.62	2454.62	1970.37	3534.12	1484.75
1485.31	5181	3033.5	3632.62	1740.63	2478.63	2008.37	3589.13	1540.75
1500.31	5234	3091.5	3666.62	1792.63	2465.63	2016.38	3622.12	1556.75
1515.31	5341	3089.5	3749.62	1824.63	2483.63	2069.38	3687.12	1583.75
1530.31	5350	3106.5	3794.63	1814.62	2566.63	2102.38	3730.13	1581.75
1545.31	5446	3132.5	3814.62	1866.63	2574.63	2097.37	3748.13	1593.75
1560.31	5467	3180.5	3835.63	1862.63	2607.63	2159.37	3818.12	1634.75
1575.31	5547	3189.5	3933.63	1886.62	2649.63	2151.38	3856.12	1645.75
1590.31	5574	3239.5	3968.62	1919.62	2683.62	2173.37	3894.12	1674.75
1605.31	5641	3236.5	4037.62	1917.63	2694.62	2181.38	3938.12	1708.75
1620.31	5674	3270.5	4078.62	1950.63	2694.62	2227.38	3985.13	1716.75
1635.31	5742	3289.5	4104.63	1967.63	2752.62	2251.37	4020.12	1739.75
1650.31	5787	3351.5	4163.63	2023.63	2773.63	2284.37	4080.13	1757.75
1665.31	5874	3359.5	4236.63	2029.62	2787.63	2322.38	4119.12	1767.75
1680.31	5903	3391.5	4255.62	2029.62	2802.62	2351.38	4186.12	1769.75
1695.31	5989	3425.5	4297.63	2052.62	2851.62	2326.38	4261.13	1764.75
1710.31	6031	3458.5	4356.63	2064.63	2866.63	2341.38	4260.13	1834.75
1725.31	6069	3487.5	4402.63	2108.63	2924.63	2394.38	4322.12	1826.75
1740.31	6128	3471.5	4478.62	2116.63	2954.62	2403.37	4339.13	1860.75
1755.31	6198	3554.5	4519.62	2110.63	2975.62	2462.37	4406.13	1865.75
1770.31	6255	3580.5	4547.63	2140.63	3003.62	2458.37	4443.12	1919.75
1785.31	6327	3605.5	4620.63	2181.63	3017.62	2500.38	4512.13	1929.75
1800.31	6376	3638.5	4634.62	2197.62	3056.63	2515.37	4555.13	1930.75
1815.31	6433	3674.5	4709.62	2235.63	3080.63	2543.38	4598.12	1959.75
1830.31	6473	3724.5	4733.62	2242.62	3107.63	2572.38	4668.12	1957.75
1845.31	6525	3708.5	4828.62	2272.62	3124.62	2597.37	4701.13	1970.75
1860.31	6566	3774.5	4854.63	2276.62	3144.62	2582.38	4742.13	2044.75
1875.31	6629	3786.5	4880.62	2289.62	3182.63	2667.38	4787.13	2040.75
1890.31	6695	3835.5	4951.63	2340.63	3219.63	2682.37	4854.13	2048.75
1905.31	6750	3820.5	5007.63	2349.63	3213.62	2675.37	4917.13	2071.75
1920.31	6835	3873.5	5059.63	2356.63	3270.62	2711.37	4967.12	2094.75
1935.31	6841	3911.5	5093.63	2385.62	3300.62	2750.38	4999.13	2098.75
1950.31	6923	3949.5	5151.63	2395.62	3317.63	2753.37	5058.13	2153.75
1965.31	6980	3990.5	5184.63	2434.62	3364.62	2788.37	5077.13	2145.75
1980.31	7012	4019.5	5217.63	2446.62	3384.62	2826.38	5169.13	2163.75
1995.31	7057	3999.5	5272.62	2469.62	3437.62	2863.37	5186.12	2237.75
2010.31	7139	4048.5	5323.63	2485.63	3446.62	2880.37	5267.13	2202.75
2025.31	7204	4111.5	5386.62	2542.62	3468.62	2896.37	5280.13	2237.75
2040.31	7236	4095.5	5439.62	2546.62	3486.62	2927.37	5370.12	2263.75
2055.31	7284	4109.5	5481.63	2603.63	3512.62	2969.37	5429.12	2267.75
2070.31	7368	4196.5	5535.62	2608.63	3519.63	2997.38	5484.12	2306.75
2085.31	7399	4209.5	5596.62	2575.62	3564.62	3006.38	5519.12	2331.75
2100.31	7470	4235.5	5636.62	2628.62	3575.62	3004.37	5547.12	2343.75
2115.31	7518	4283.5	5672.63	2664.62	3623.62	3051.38	5622.13	2381.75
2130.31	7566	4322.5	5755.62	2695.63	3652.62	3066.38	5681.13	2366.75
2145.31	7618	4336.5	5784.63	2693.62	3669.63	3103.37	5736.12	2358.75
2160.31	7693	4341.5	5848.62	2697.62	3697.62	3130.37	5767.13	2419.75
2175.31	7741	4393.5	5865.62	2706.62	3749.62	3144.37	5839.12	2430.75
2190.31	7804	4408.5	5924.62	2793.62	3784.62	3190.38	5888.12	2455.75
2205.31	7881	4442.5	5983.62	2768.63	3770.62	3176.38	5915.12	2457.75
2220.31	7903	4492.5	6031.63	2801.63	3801.63	3192.37	5984.12	2488.75
2235.31	7937	4511.5	6083.63	2798.62	3834.63	3245.38	6051.13	2494.75
2250.31	8013	4549.5	6099.63	2836.62	3873.62	3290.37	6080.13	2507.75
2265.31	8120	4564.5	6204.63	2874.63	3875.62	3325.38	6149.13	2531.75
2280.31	8119	4617.5	6241.62	2882.63	3926.63	3331.37	6177.12	2560.75
2295.31	8198	4661.5	6271.63	2921.62	3951.63	3348.38	6259.12	2609.75
2310.31	8232	4680.5	6342.63	2929.63	3988.63	3375.38	6304.12	2609.75
2325.31	8301	4692.5	6376.62	2934.62	4033.63	3415.37	6338.12	2622.75
2340.31	8377	4757.5	6433.63	2989.62	4051.63	3442.37	6395.12	2636.75
2355.31	8405	4760.5	6461.63	2968.62	4036.62	3429.38	6495.12	2697.75
2370.31	8462	4790.5	6534.62	2979.62	4096.62	3478.37	6525.13	2702.75
2385.31	8534	4826.5	6557.62	3009.62	4108.62	3499.37	6614.13	2703.75
2400.31	8589	4847.5	6619.63	3035.62	4186.63	3543.38	6630.12	2742.75
2415.31	8656	4885.5	6645.62	3077.63	4178.62	3549.37	6693.13	2759.75
2430.31	8698	4942.5	6707.62	3114.62	4216.62	3577.38	6734.12	2770.75
2445.31	8777	4926.5	6746.62	3116.63	4222.63	3603.37	6813.13	2786.75
2460.31	8845	4996.5	6816.63	3160.62	4239.62	3650.38	6859.12	2818.75
2475.31	8900	5008.5	6834.62	3172.63	4282.62	3665.37	6929.13	2847.75
2490.31	8929	5052.5	6899.62	3163.63	4286.62	3677.38	6988.12	2842.75
2505.31	8999	5083.5	6950.62	3213.62	4325.62	3711.37	7024.13	2850.75
2520.31	9064	5114.5	6996.62	3209.63	4366.62	3753.37	7090.12	2863.75
2535.31	9092	5165.5	7027.62	3250.62	4384.62	3779.38	7152.12	2875.75
2550.31	9149	5179.5	7115.62	3259.62	4405.62	3815.37	7167.13	2943.75
2565.31	9246	5231.5	7144.63	3291.62	4404.62	3790.37	7221.13	2949.75
2580.31	9263	5228.5	7185.62	3314.62	4444.62	3860.37	7341.13	2957.75
2595.31	9341	5294.5	7266.63	3321.62	4481.63	3859.38	7358.12	2969.75
2610.31	9395	5334.5	7294.63	3372.63	4525.62	3936.38	7412.12	3010.75
2625.31	9483	5377.5	7328.62	3341.62	4595.62	3935.38	7516.12	3016.75
2640.31	9500	5370.5	7391.63	3363.63	4573.63	3929.38	7549.13	3064.75
2655.31	9587	5426.5	7424.62	3422.63	4579.63	3989.37	7589.13	3074.75
2670.31	9606	5478.5	7507.63	3404.62	4633.63	3987.38	7659.12	3078.75
2685.31	9675	5455.5	7548.63	3464.62	4667.62	4048.38	7712.12	3100.75
2700.31	9750	5512.5	7578.62	3504.63	4702.62	4050.37	7786.13	3152.75
2715.31	9815	5537.5	7637.63	3477.62	4690.63	4083.37	7858.12	3138.75
2730.31	9879	5570.5	7640.63	3504.63	4728.62	4130.37	7912.12	3169.75
2745.31	9936	5605.5	7721.62	3530.62	4718.63	4117.37	7955.12	3215.75
2760.31	9988	5601.5	7759.62	3572.62	4767.63	4157.37	8005.13	3205.75
2775.31	10024	5632.5	7796.62	3577.63	4780.62	4169.37	8074.13	3230.75
2790.31	10113	5716.5	7844.62	3613.63	4846.62	4201.38	8148.12	3255.75
2805.31	10167	5706.5	7877.62	3629.63	4848.62	4246.38	8192.13	3260.75
2820.31	10215	5776.5	7979.63	3676.63	4872.62	4269.37	8229.13	3307.75
2835.31	10279	5830.5	7968.63	3674.63	4916.63	4288.38	8324.13	3301.75
2850.31	10354	5854.5	8024.62	3728.63	4940.63	4332.38	8360.13	3363.75
2865.31	10370	5876.5	8089.63	3723.62	4971.62	4383.37	8449.13	3341.75
2880.31	10453	5918.5	8103.63	3743.62	4967.63	4374.37	8509.12	3389.75
2895.31	10527	5909.5	8152.63	3753.63	4997.62	4422.37	8570.12	3404.75
2910.31	10601	5975.5	8239.62	3806.63	5045.63	4426.37	8602.13	3421.75
2925.31	10650	6004.5	8247.63	3790.63	5064.62	4460.37	8645.13	3440.75
2940.31	10706	6020.5	8321.62	3822.62	5090.63	4443.38	8701.13	3449.75
2955.31	10741	6060.5	8380.63	3855.62	5120.63	4465.37	8816.12	3468.75
2970.31	10813	6097.5	8411.62	3867.63	5138.63	4569.38	8859.13	3493.75
2985.31	10894	6169.5	8440.63	3875.62	5181.62	4615.38	8926.12	3501.75
3000.31	10924	6208.5	8500.62	3914.62	5148.62	4610.37	9029.12	3523.75
3015.31	10993	6192.5	8512.63	3938.63	5224.63	4619.37	9072.12	3545.75
3030.31	11046	6269.5	8585.62	3978.62	5223.62	4658.37	9125.12	3538.75
3045.31	11091	6294.5	8603.63	3992.63	5260.62	4688.37	9178.13	3600.75
3060.31	11172	6294.5	8651.63	3959.63	5279.62	4660.38	9253.13	3605.75
3075.31	11235	6322.5	8714.63	4045.63	5302.63	4727.38	9299.12	3636.75
3090.31	11283	6371.5	8747.63	4063.62	5357.63	4729.38	9400.13	3654.75
3105.31	11374	6445.5	8811.63	4044.63	5360.62	4787.37	9446.13	3688.75
3120.31	11433	6447.5	8825.63	4104.63	5368.63	4811.38	9516.12	3674.75
3135.31	11513	6464.5	8877.62	4091.62	5426.63	4815.37	9528.12	3698.75
3150.31	11549	6495.5	8881.63	4133.63	5423.62	4890.37	9617.13	3734.75
3165.31	11590	6530.5	8982.63	4170.63	5440.63	4926.37	9693.13	3753.75
3180.31	11650	6574.5	9012.63	4185.63	5495.63	4935.37	9792.12	3784.75
3195.31	11717	6612.5	9051.63	4164.62	5512.62	4947.37	9830.12	3787.75
3210.31	11780	6656.5	9108.63	4227.62	5530.62	4950.38	9884.12	3815.75
3225.31	11863	6653.5	9179.63	4259.62	5576.63	5033.37	9963.13	3806.75
3240.31	11890	6725.5	9194.62	4276.63	5583.63	5038.37	10029.1	3858.75
3255.31	12008	6740.5	9254.63	4299.62	5617.63	5068.38	10088.1	3865.75
3270.31	12058	6767.5	9295.62	4290.63	5644.62	5070.37	10158.1	3892.75
3285.31	12123	6809.5	9316.62	4343.63	5677.63	5116.37	10223.1	3915.75
3300.31	12202	6843.5	9371.62	4374.63	5678.62	5154.37	10303.1	3945.75
3315.31	12238	6892.5	9405.63	4369.63	5730.62	5158.37	10356.1	3962.75
3330.31	12289	6914.5	9448.62	4406.63	5749.63	5207.38	10449.1	3966.75
3345.31	12348	6937.5	9514.62	4440.63	5751.63	5214.38	10472.1	4002.75
3360.31	12430	6987.5	9570.62	4474.63	5803.62	5263.37	10524.1	4012.75
3375.31	12507	7034.5	9597.62	4473.62	5796.62	5278.38	10620.1	4058.75
3390.31	12548	7006.5	9656.62	4505.62	5847.63	5338.37	10697.1	4037.75
3405.31	12622	7050.5	9687.62	4539.62	5879.62	5312.38	10763.1	4055.75
3420.31	12703	7120.5	9719.63	4573.63	5898.62	5354.37	10822.1	4090.75
3435.31	12746	7141.5	9771.62	4571.62	5912.62	5399.37	10896.1	4107.75
3450.31	12794	7193.5	9811.63	4600.63	5965.63	5406.37	10964.1	4113.75
3465.31	12863	7206.5	9813.62	4627.62	5962.63	5479.37	11035.1	4156.75
3480.31	12912	7272.5	9869.63	4602.62	5988.63	5500.38	11110.1	4171.75
3495.31	13033	7306.5	9929.63	4665.63	6010.62	5487.37	11180.1	4200.75
3510.31	13067	7308.5	9971.63	4681.62	6032.62	5534.38	11243.1	4217.75
3525.31	13138	7351.5	10002.6	4666.63	6059.63	5555.38	11293.1	4254.75
3540.31	13187	7378.5	10095.6	4717.63	6075.62	5593.38	11385.1	4293.75
3555.31	13283	7430.5	10106.6	4754.62	6119.62	5623.37	11464.1	4277.75
3570.31	13330	7455.5	10173.6	4777.63	6148.62	5675.37	11485.1	4295.75
3585.31	13373	7513.5	10164.6	4799.62	6117.63	5670.38	11549.1	4315.75
3600.31	13431	7539.5	10248.6	4808.63	6176.62	5703.37	11679.1	4336.75

## Sheet: S Figure 5a
	1.2 × 104 copies/Reaction			1.2 × 103 copies/Reaction			1.2 × 102 copies/Reaction			1.2 × 101 copies/Reaction			NTC
Fluorescence(a.u)	318762	296765	330764	214811	203825	225863	132081	121166	143352	36945	35634	37316	8817	9916	7720

[truncated: 2 more sheets: S Figure 6a, S Figure 7a]
